# Supplementary material for: Enzymatic Decontamination of G-Type, V-Type and Novichok Nerve Agents
Source: Int J Mol Sci. 2021 Jul 29;22(15):8152. doi: 10.3390/ijms22158152 (PMC8347808; doi:10.3390/ijms22158152)
Supplement: Supplementary file 1 [file ijms-22-08152-s001.zip]

Archive with 1 entries (1 files):
- ijms-1309469-supplementary.pdf
